# Supplementary material for: Artificial Intelligence and Healthcare Policy: A Bibliometric Analysis of Global Research Trends
Source: Healthcare (Basel). 2026 Jul 14;14(14):2103. doi: 10.3390/healthcare14142103 (PMC13411476; doi:10.3390/healthcare14142103)
Supplement: Supplementary file 1 [file healthcare-14-02103-s001.zip]

Archive with 1 entries (1 files):
- healthcare-4365489-supplementary.pdf
